# Supplementary material for: PVA Films with Mixed Silver Nanoparticles and Gold Nanostars for Intrinsic and Photothermal Antibacterial Action
Source: Nanomaterials (Basel). 2021 May 25;11(6):1387. doi: 10.3390/nano11061387 (PMC8225135; doi:10.3390/nano11061387)
Supplement: Supplementary file 1 [file nanomaterials-11-01387-s001.zip]

Archive with 1 entries (1 files):
- nanomaterials-1214345-supplementary.pdf
